# Supplementary material for: Control charts for monitoring mood stability as a predictor of severe episodes in patients with bipolar disorder
Source: Int J Bipolar Disord. 2018 Apr 4;6:7. doi: 10.1186/s40345-017-0116-2 (PMC6161980; doi:10.1186/s40345-017-0116-2)
Supplement: Supplementary file 1 — Additional file 1. Sensitivity and PPV of individual Shewhart’s control rules for predicting manic episodes within the next four weeks using universal and personalized X-bar charts. [file 40345_2017_116_MOESM1_ESM.xls]

## Sheet: MANIA AllRules
	Manic episodes	Episodes preceded by any rule activation		Rules activated	Rules followed by an episode
	n	n	Sensitivity	n	n	PPV
			% (95%CI)			% (95%CI)
Universal X-bar charts
Short run-in period cohort
Original data
Rule 1	53	11	21 (11, 34)	233	14	6 (3, 10)
Rule 2a	53	4	8 (2, 19)	148	9	6 (3, 12)
Rule 2b	53	7	13 (6, 26)	358	18	5 (3, 8)
Rule 2c	53	2	4 (1, 14)	114	5	4 (2, 10)
Rule 3	53	1	2 (0, 11)	31	1	3 (0, 19)
LVCF imputed data
Rule 1	53	12	23 (13, 37)	289	20	7 (4, 11)
Rule 2a	53	5	9 (4, 21)	230	13	6 (3, 10)
Rule 2b	53	11	21 (11, 34)	663	31	5 (3, 7)
Rule 2c	53	6	11 (5, 24)	412	15	4 (2, 6)
Rule 3	53	1	2 (0, 11)	39	1	3 (0, 15)
Long run-in period cohort
Original data
Rule 1	25	10	40 (22, 61)	222	12	5 (3, 9)
Rule 2a	25	3	12 (3, 32)	181	6	3 (1, 7)
Rule 2b	25	6	24 (1, 46)	251	11	4 (2, 8)
Rule 2c	25	1	4 (0, 22)	254	2	1 (0, 3)
Rule 3	25	1	4 (0, 22)	29	1	3 (0, 2)
LVCF imputed data
Rule 1	25	10	40 (22, 61)	268	20	7 (5, 11)
Rule 2a	25	3	12 (3, 32)	326	7	2 (1, 5)
Rule 2b	25	8	32 (16, 54)	483	20	4 (3, 6)
Rule 2c	25	5	20 (8, 41)	701	12	2 (1, 3)
Rule 3	25	1	4 (0, 22)	39	1	3 (0, 15)
Personalized X-bar charts
Short run-in period cohort
Original data
Rule 1	53	13	25 (14, 39)	393	18	5 (3, 7)
Rule 2a	53	3	6 (1, 17)	185	6	3 (1, 7)
Rule 2b	53	5	9 (4, 21)	475	14	3 (2, 5)
Rule 2c	53	2	4 (1, 14)	212	5	2 (1, 6)
Rule 3	53	1	2 (0, 11)	31	1	3 (0, 19)
LVCF imputed data
Rule 1	53	13	25 (14, 39)	445	19	4 (3, 7)
Rule 2a	53	4	8 (2, 19)	279	10	4 (2, 7)
Rule 2b	53	8	15 (7, 28)	773	22	3 (2, 4)
Rule 2c	53	4	8 (2, 19)	551	10	2 (1, 3)
Rule 3	53	1	2 (0, 11)	39	1	3 (0, 15)
Long run-in period cohort
Original data
Rule 1	25	8	32 (16, 54)	277	12	4 (2, 8)
Rule 2a	25	0	0 (0, 17)	102	0	0 (0, 5)
Rule 2b	25	2	8 (1, 28)	233	5	2 (1, 5)
Rule 2c	25	1	4 (0, 22)	88	2	2 (0, 9)
Rule 3	25	1	4 (0, 22)	29	1	3 (0, 20)
LVCF imputed data
Rule 1	25	8	32 (16, 54)	326	16	5 (3, 8)
Rule 2a	25	0	0 (0, 17)	168	0	0 (0, 3)
Rule 2b	25	5	20 (8, 41)	420	13	3 (2, 5)
Rule 2c	25	3	12 (3, 32)	333	5	2 (1, 4)
Rule 3	25	1	4 (0, 22)	39	1	3 (0, 15)
PPV=Positive predictive value; CI=Confidence interval; LVCF= Last value carried forward
