# Supplementary material for: Control charts for monitoring mood stability as a predictor of severe episodes in patients with bipolar disorder
Source: Int J Bipolar Disord. 2018 Apr 4;6:7. doi: 10.1186/s40345-017-0116-2 (PMC6161980; doi:10.1186/s40345-017-0116-2)
Supplement: Supplementary file 2 — Additional file 2. Sensitivity and PPV of individual Shewhart’s control rules for predicting depressive episodes within the next four weeks using universal and personalized X-bar charts. [file 40345_2017_116_MOESM2_ESM.xls]

## Sheet: QIDS AllRules
	Deppresive episodes	Episodes preceded by any rule activation		Rules activated	Rules followed by an episode
	n	n	Sensitivity	n	n	PPV
			% (95%CI)			% (95%CI)
Universal X-bar charts
Short run-in period cohort
Original data
Rule 1	67	7	10 (5, 21)	166	9	5 (3, 10)
Rule 2a	67	4	6 (2, 15)	76	7	9 (4, 19)
Rule 2b	67	9	13 (7, 24)	325	19	6 (4, 9)
Rule 2c	67	3	4 (1, 13)	113	4	4 (1, 9)
Rule 3	67	1	1 (0, 9)	112	1	1 (0, 6)
LVCF imputed data
Rule 1	67	7	10 (5, 21)	195	10	5 (3, 10)
Rule 2a	67	5	7 (3, 17)	125	9	7 (4, 14)
Rule 2b	67	14	21 (12, 33)	579	33	6 (4, 8)
Rule 2c	67	7	10 (5, 21)	523	13	2 (1, 4)
Rule 3	67	1	1 (0, 9)	144	1	1 (0, 4)
Long run-in period cohort
Original data
Rule 1	32	9	28 (14, 47)	147	11	7 (4, 13)
Rule 2a	32	0	0 (0, 13)	62	0	0 (0, 7)
Rule 2b	32	3	9 (2, 26)	359	10	3 (1, 5)
Rule 2c	32	3	9 (2, 26)	126	6	5 (2, 11)
Rule 3	32	1	3 (0, 18)	74	1	1 (0, 8)
LVCF imputed data
Rule 1	32	9	28 (14, 47)	166	11	7 (4, 12)
Rule 2a	32	1	3 (0, 18)	132	1	1 (0, 5)
Rule 2b	32	4	12 (4, 30)	655	11	2 (1, 3)
Rule 2c	32	3	9 (2, 26)	668	6	1 (0, 2)
Rule 3	32	0	0 (0, 13)	93	0	0 (0, 5)
Personalized X-bar charts
Short run-in period cohort
Original data
Rule 1	67	8	12 (6, 23)	316	16	5 (3, 8)
Rule 2a	67	1	1 (0, 9)	60	2	3 (1, 13)
Rule 2b	67	5	7 (3, 17)	279	7	3 (1, 5)
Rule 2c	67	0	0 (0, 7)	135	0	0 (0, 3)
Rule 3	67	1	1 (0, 9)	112	1	1 (0, 6)
LVCF imputed data
Rule 1	67	8	12 (6, 23)	390	17	4 (3, 7)
Rule 2a	67	3	4 (1, 13)	110	7	6 (3, 13)
Rule 2b	67	7	10 (5, 21)	512	16	3 (2, 5)
Rule 2c	67	5	7 (3, 17)	496	10	2 (1, 4)
Rule 3	67	1	1 (0, 9)	144	1	1 (0, 4)
Long run-in period cohort
Original data
Rule 1	32	8	25 (12, 44)	175	14	8 (5, 13)
Rule 2a	32	2	6 (1, 22)	84	4	5 (2, 12)
Rule 2b	32	4	12 (4, 3)	266	13	5 (3, 8)
Rule 2c	32	3	9 (2, 26)	173	5	3 (1, 7)
Rule 3	32	1	3 (0, 18)	74	1	1 (0, 8)
LVCF imputed data
Rule 1	32	8	25 (12, 44)	206	14	7 (4, 11)
Rule 2a	32	2	6 (1, 22)	136	6	4 (2, 10)
Rule 2b	32	5	16 (6, 34)	448	14	3 (2, 5)
Rule 2c	32	3	9 (2, 26)	520	8	2 (1, 3)
Rule 3	32	0	0 (0, 13)	93	0	0 (0, 5)
PPV=Positive predictive value; CI=Confidence interval; LVCF= Last value carried forward
