# Supplementary material for: Control charts for monitoring mood stability as a predictor of severe episodes in patients with bipolar disorder
Source: Int J Bipolar Disord. 2018 Apr 4;6:7. doi: 10.1186/s40345-017-0116-2 (PMC6161980; doi:10.1186/s40345-017-0116-2)
Supplement: Supplementary file 3 — Additional file 3. Sensitivity and PPV of individual Shewhart’s control rules for predicting manic episodes within the next four weeks using individual-moving range charts. [file 40345_2017_116_MOESM3_ESM.xls]

## Sheet: IMCharts Mania AllRules
	Manic episodes	Episodes preceded by any rule activation		Rules activated	Rules followed by an episode
	n	n	Sensitivity	n	n	PPV
			% (95%CI)			% (95%CI)
Individual charts
Short run-in period cohort
Original data
Rule 1	53	17	32 (20, 46)	535	29	5 (4, 8)
Rule 2a	53	1	2 (0, 11)	179	2	1 (0, 4)
Rule 2b	53	5	9 (4, 21)	542	14	3 (1, 4)
Rule 2c	53	2	4 (1, 14)	212	5	2 (1, 6)
Rule 3	53	1	2 (0, 11)	31	1	3 (0, 19)
LVCF imputed data
Rule 1	53	18	34 (22, 48)	659	34	5 (4, 7)
Rule 2a	53	3	6 (1, 17)	354	5	1 (1, 3)
Rule 2b	53	8	15 (7, 28)	923	22	2 (2, 4)
Rule 2c	53	5	9 (4, 21)	547	12	2 (1, 4)
Rule 3	53	1	2 (0, 11)	40	1	2 (0, 15)
Long run-in period cohort
Original data
Rule 1	25	10	40 (22, 61)	415	19	5 (3, 7)
Rule 2a	25	0	0 (0, 17)	94	0	0 (0, 5)
Rule 2b	25	4	16 (5, 37)	301	9	3 (1, 6)
Rule 2c	25	1	4 (0, 22)	88	2	2 (0, 9)
Rule 3	53	1	4 (0, 22)	31	1	3 (0, 20)
LVCF imputed data
Rule 1	25	10	40 (22, 61)	597	25	4 (3, 6)
Rule 2a	25	0	0 (0, 17)	126	0	0 (0, 4)
Rule 2b	25	7	28 (13, 50)	600	17	3 (2, 5)
Rule 2c	25	3	12 (3, 32)	338	5	1 (1, 4)
Rule 3	25	1	4 (0, 22)	39	1	3 (0, 15)
Moving range charts
Short run-in period cohort
Original data
Rule 1	53	22	42 (28, 56)	866	42	5 (4, 7)
Rule 2a	53	0	0 (0, 8)	203	0	0 (0, 2)
Rule 2b	53	7	13 (6, 26)	776	20	3 (2, 4)
Rule 2c	53	2	4 (1, 14)	278	5	2 (1, 4)
Rule 3	53	1	2 (0, 11)	31	1	3 (0, 19)
LVCF imputed data
Rule 1	53	23	43 (30, 58)	1133	54	5 (4, 6)
Rule 2a	53	1	2 (0, 11)	375	1	0 (0, 2)
Rule 2b	53	11	21 (11, 34)	1319	31	2 (2, 3)
Rule 2c	53	8	15 (7, 28)	923	23	2 (2, 4)
Rule 3	53	1	2 (0, 11)	40	1	2 (0, 15)
Long run-in period cohort
Original data
Rule 1	25	13	52 (32, 72)	739	25	3 (2, 5)
Rule 2a	25	0	0 (0, 17)	116	0	0 (0, 4)
Rule 2b	25	5	20 (8, 41)	528	9	2 (1, 3)
Rule 2c	25	1	4 (0, 22)	240	2	1 (0, 3)
Rule 3	53	1	4 (0, 22)	31	1	3 (0, 20)
LVCF imputed data
Rule 1	25	13	52 (32, 72)	1130	34	3 (2, 4)
Rule 2a	25	0	0 (0, 17)	127	0	0 (0, 4)
Rule 2b	25	8	32 (16, 54)	985	20	2 (1, 3)
Rule 2c	25	5	20 (8, 41)	863	12	1 (1, 2)
Rule 3	25	1	4 (0, 22)	39	1	3 (0, 15)
PPV=Positive predictive value; CI=Confidence interval; LVCF= Last value carried forward
