# Supplementary material for: Control charts for monitoring mood stability as a predictor of severe episodes in patients with bipolar disorder
Source: Int J Bipolar Disord. 2018 Apr 4;6:7. doi: 10.1186/s40345-017-0116-2 (PMC6161980; doi:10.1186/s40345-017-0116-2)
Supplement: Supplementary file 4 — Additional file 4. Sensitivity and PPV of individual Shewhart’s control rules for predicting depressive episodes within the next four weeks using individual-moving range charts. [file 40345_2017_116_MOESM4_ESM.xls]

## Sheet: IMCharts QIDS AllRules
	Depressive episodes	Episodes preceded by any rule activation		Rules activated	Rules followed by an episode
	n	n	Sensitivity	n	n	PPV
			% (95%CI)			% (95%CI)
Individual charts
Short run-in period cohort
Original data
Rule 1	67	11	16 (9, 28)	472	21	4 (3, 7)
Rule 2a	67	2	3 (1, 11)	123	4	3 (1, 9)
Rule 2b	67	5	7 (3, 17)	350	7	2 (1, 4)
Rule 2c	67	0	0 (0, 7)	135	0	0 (0, 3)
Rule 3	67	1	1 (0, 9)	114	1	1 (0, 6)
LVCF imputed data
Rule 1	67	13	19 (11, 31)	589	29	5 (3, 7)
Rule 2a	67	3	4 (1, 13)	191	7	4 (2, 8)
Rule 2b	67	8	12 (6, 23)	661	19	3 (2, 5)
Rule 2c	67	5	7 (3, 17)	495	10	2 (1, 4)
Rule 3	67	1	1 (0, 9)	146	1	1 (0, 4)
Long run-in period cohort
Original data
Rule 1	32	12	38 (22, 56)	434	26	6 (4, 9)
Rule 2a	32	0	0 (0, 13)	113	0	0 (0, 4)
Rule 2b	32	5	16 (6, 34)	397	14	4 (2, 6)
Rule 2c	32	3	9 (2, 26)	173	5	3 (1, 7)
Rule 3	67	1	3 (0, 18)	114	1	1 (0, 8)
LVCF imputed data
Rule 1	32	12	38 (22, 56)	634	29	5 (3, 7)
Rule 2a	32	0	0 (0, 13)	176	0	0 (0, 3)
Rule 2b	32	5	16 (6, 34)	668	17	3 (2, 4)
Rule 2c	32	3	9 (2, 26)	525	8	2 (1, 3)
Rule 3	32	0	0 (0, 13)	93	0	0 (0, 5)
Moving range charts
Short run-in period cohort
Original data
Rule 1	67	34	51 (38, 63)	2199	92	4 (3, 5)
Rule 2a	67	5	7 (3, 17)	525	13	2 (1, 4)
Rule 2b	67	22	33 (22, 46)	2661	59	2 (2, 3)
Rule 2c	67	8	12 (6, 23)	1628	18	1 (1, 2)
Rule 3	67	1	1 (0, 9)	114	1	1 (0, 6)
LVCF imputed data
Rule 1	67	39	58 (46, 70)	2818	118	4 (3, 5)
Rule 2a	67	5	7 (3, 17)	710	13	2 (1, 3)
Rule 2b	67	29	43 (31, 56)	4105	95	2 (2, 3)
Rule 2c	67	25	37 (26, 50)	3868	80	2 (2, 3)
Rule 3	67	1	1 (0, 9)	146	1	1 (0, 4)
Long run-in period cohort
Original data
Rule 1	32	22	69 (50, 83)	1992	54	3 (2, 4)
Rule 2a	32	3	9 (2, 26)	318	5	2 (1, 4)
Rule 2b	32	11	34 (19, 53)	2219	35	2 (1, 2)
Rule 2c	32	6	19 (8, 37)	1491	15	1 (1, 2)
Rule 3	67	1	3 (0, 18)	114	1	1 (0, 8)
LVCF imputed data
Rule 1	32	23	72 (53, 86)	2781	68	2 (2, 3)
Rule 2a	32	3	9 (2, 26)	473	6	1 (1, 3)
Rule 2b	32	13	41 (24, 59)	3506	43	1 (1, 2)
Rule 2c	32	10	31 (17, 50)	3522	33	1 (1, 1)
Rule 3	32	0	0 (0, 13)	93	0	0 (0, 5)
PPV=Positive predictive value; CI=Confidence interval; LVCF= Last value carried forward
