# Supplementary material for: Control charts for monitoring mood stability as a predictor of severe episodes in patients with bipolar disorder
Source: Int J Bipolar Disord. 2018 Apr 4;6:7. doi: 10.1186/s40345-017-0116-2 (PMC6161980; doi:10.1186/s40345-017-0116-2)
Supplement: Supplementary file 5 — Additional file 5. Sensitivity and PPV of run sum procedure for predicting manic episodes within the next four weeks. [file 40345_2017_116_MOESM5_ESM.xls]

## Sheet: RunSum Mania AnyRule
	Manic episodes	Episodes preceded by any rule activation		Rules activated	Rules followed by an episode
	n	n	Sensitivity	n	n	PPV
			% (95%CI)			% (95%CI)
All available data, ignoring episode-free run-in period
X-bar chart	53	46	87 (74, 94)	2254	54	2 (2, 3)
R chart	53	47	89 (76, 95)	2185	54	2 (2, 3)
Either chart	53	51	96 (86, 99)	2826	69	2 (2, 3)
All data, imputing with LVCF
X-bar chart	53	45	85 (72, 93)	2975	60	2 (2, 3)
R chart	53	49	92 (81, 98)	2844	63	2 (2, 3)
Either chart	53	50	94 (83, 99)	3791	87	2 (2, 3)
Short run-in period cohort
Only avaliable follow-up data
X-bar chart	53	35	66 (52, 78)	2183	46	2 (2,3)
R chart	53	30	57 (42, 70)	2010	38	2 (1,3)
Either chart	53	36	68 (54, 80)	2753	55	2 (2, 3)
Follow-up data imputed with LVCF
X-bar chart	53	37	70 (55, 81)	2817	55	2 (1, 3)
R chart	53	35	66 (52, 78)	2559	47	2 (1, 2)
Either chart	53	39	74 (59, 84)	3499	71	2 (2, 3)
Long run-in period cohort
Only avaliable follow-up data
X-bar chart	25	21	84 (63, 95)	1934	27	1 (1, 2)
R chart	25	19	76 (54, 90)	1773	24	1 (1, 2)
Either chart	25	22	88 (68, 97)	2355	32	1 (1, 2)
Follow-up data imputed with LVCF
X-bar chart	25	21	84 (63,95)	2462	32	1 (1, 2)
R chart	25	21	84 (63,95)	2221	30	1 (1, 2)
Either chart	25	22	88 (68 ,97)	3081	39	1 (1, 2)
PPV=Positive predictive value; CI=Confidence interval; LVCF= Last value carried forward
