# Supplementary material for: Control charts for monitoring mood stability as a predictor of severe episodes in patients with bipolar disorder
Source: Int J Bipolar Disord. 2018 Apr 4;6:7. doi: 10.1186/s40345-017-0116-2 (PMC6161980; doi:10.1186/s40345-017-0116-2)
Supplement: Supplementary file 6 — Additional file 6. Sensitivity and PPV of run sum procedure for predicting depressive episodes within the next four weeks. [file 40345_2017_116_MOESM6_ESM.xls]

## Sheet: RunSum QIDS AnyRule
	Deppresive episodes	Episodes preceded by any rule activation		Rules activated	Rules followed by an episode
	n	n	Sensitivity	n	n	PPV
			% (95%CI)			% (95%CI)
All available data, ignoring episode-free run-in period
X-bar chart	67	52	78 (65, 87)	2085	61	3 (2, 4)
R chart	67	65	97 (89, 99)	2645	84	3 (3, 4)
Either chart	67	67	100 (93, 100)	3851	112	3 (2, 4)
All data, imputing with LVCF
X-bar chart	67	49	73 (61, 83)	2820	68	2 (2, 3)
R chart	67	65	97 (89, 99)	3401	100	3 (2, 4)
Either chart	67	67	100 (93, 100)	4939	137	3 (2, 3)
Short run-in period cohort
Only avaliable follow-up data
X-bar chart	67	40	60 (47, 71)	2171	44	2 (1, 3)
R chart	67	47	70 (58, 80)	2174	61	3 (2, 4)
Either chart	67	48	72 (59, 82)	3475	84	2 (2, 3)
Follow-up data imputed with LVCF
X-bar chart	67	44	66 (53, 77)	2745	59	2 (2, 3)
R chart	67	51	76 (64, 85)	2736	82	3 (2, 4)
Either chart	67	52	78 (65, 87)	4322	109	3 (2, 3)
Long run-in period cohort
Only avaliable follow-up data
X-bar chart	32	20	62 (44 78)	1737	26	1 (1, 2)
R chart	32	22	69 (50, 83)	1870	29	2 (1, 2)
Either chart	32	22	69 (50, 83)	2817	39	1 (1, 2)
Follow-up data imputed with LVCF
X-bar chart	32	22	69 (50, 83)	2226	34	2 (1, 2)
R chart	32	26	81 (63, 92)	2370	37	2 (1, 2)
Either chart	32	26	81 (63, 92)	3610	50	1 (1, 2)
PPV=Positive predictive value; CI=Confidence interval; LVCF= Last value carried forward
