# Supplementary material for: Control charts for monitoring mood stability as a predictor of severe episodes in patients with bipolar disorder
Source: Int J Bipolar Disord. 2018 Apr 4;6:7. doi: 10.1186/s40345-017-0116-2 (PMC6161980; doi:10.1186/s40345-017-0116-2)
Supplement: Supplementary file 7 — Additional file 7. Shewhart’s control rules sensitivity and PPV for predicting manic episodes within the next eight weeks. [file 40345_2017_116_MOESM7_ESM.xls]

## Sheet: MANIA LongAssessWindow
	Manic episodes	Episodes preceded by any rule activation		Rules activated	Rules followed by an episode
	n	n	Sensitivity	n	n	PPV
			% (95%CI)			% (95%CI)
Universal X-bar charts
Short run-in period cohort
Original data	53	20	38 (25, 52)	384	22	6 (4, 9)
LVCF imputed data	53	21	40 (27, 54)	661	34	5 (4, 7)
Long run-in period cohort
Original data	25	14	56 (35, 75)	496	14	3 (2, 5)
LVCF imputed data	25	15	60 (39, 78)	876	23	3 (2, 4)
Personalized X-bar charts
Short run-in period cohort
Original data	53	16	30 (19, 45)	606	15	2 (1, 4)
LVCF imputed data	53	19	36 (23, 50)	950	28	3 (2, 4)
Long run-in period cohort
Original data	25	11	44 (25, 65)	389	8	2 (1, 4)
LVCF imputed data	25	12	48 (28, 68)	649	14	2 (1, 4)
PPV=Positive predictive value; CI=Confidence interval; LVCF= Last value carried forward
