# Supplementary material for: Control charts for monitoring mood stability as a predictor of severe episodes in patients with bipolar disorder
Source: Int J Bipolar Disord. 2018 Apr 4;6:7. doi: 10.1186/s40345-017-0116-2 (PMC6161980; doi:10.1186/s40345-017-0116-2)
Supplement: Supplementary file 8 — Additional file 8. Sensitivity and PPV of any Shewhart’s control rule’ for predicting manic and depressive episodes within the next four weeks, when a depressive episode is defined as a QIDS score ≥ 11 and a manic episode is defined as an ASRM score ≥ 6. [file 40345_2017_116_MOESM8_ESM.xls]

## Sheet: LowCutoff UnivCharts AnyRule
	Episodes	Episodes preceded by any rule activation		Rules activated	Rules followed by an episode
	n	n	Sensitivity	n	n	PPV
			% (95%CI)			% (95%CI)
Mania
Short run-in period cohort
Original data	48	22	46 (32, 61)	294	7	2 (1, 5)
LVCF imputed data	48	24	50 (36, 64)	423	9	2 (1, 4)
Long run-in period cohort
Original data	28	19	68 (48, 83)	428	8	2 (1, 4)
LVCF imputed data	28	19	68 (48, 83)	668	8	1 (1, 2)
Depression
Short run-in period cohort
Original data	57	11	19 (10, 32)	266	5	2 (1, 5)
LVCF imputed data	57	24	42 (29, 56)	518	11	2 (1, 4)
Long run-in period cohort
Original data	37	17	46 (30, 63)	269	2	1 (0, 3)
LVCF imputed data	37	24	65 (47, 79)	514	9	2 (1, 3)
PPV=Positive predictive value; CI=Confidence interval; LVCF= Last value carried forward
